# Supplementary material for: A Bacillus subtilis Strain ZJ20 with AFB1 Detoxification Ability: A Comprehensive Analysis
Source: Biology (Basel). 2023 Aug 31;12(9):1195. doi: 10.3390/biology12091195 (PMC10525747; doi:10.3390/biology12091195)
Supplement: Supplementary file 1 [file biology-12-01195-s001.zip]

Archive with 1 entries (1 files):
- biology-2558127-supplementary.pdf
